# Supplementary material for: Sleep spindles in primates: Modeling the effects of distinct laminar thalamocortical connectivity in core, matrix, and reticular thalamic circuits
Source: Netw Neurosci. 2023 Jun 30;7(2):743–68. doi: 10.1162/netn_a_00311 (PMC10312265; doi:10.1162/netn_a_00311)
Supplement: Supplementary file 1 [file netn-7-2-743-s001.zip]

Archive with 10 entries (9 files):
- Codes1/
- __MACOSX/._Codes1
- Codes1/Spindle.m
- __MACOSX/Codes1/._Spindle.m
- Codes1/SpatioTempFigs.m
- __MACOSX/Codes1/._SpatioTempFigs.m
- Codes1/SqWaveResLowSp.m
- __MACOSX/Codes1/._SqWaveResLowSp.m
- Codes1/Plots.m
- __MACOSX/Codes1/._Plots.m
