# Supplementary material for: Sleep spindles in primates: Modeling the effects of distinct laminar thalamocortical connectivity in core, matrix, and reticular thalamic circuits
Source: Netw Neurosci. 2023 Jun 30;7(2):743–68. doi: 10.1162/netn_a_00311 (PMC10312265; doi:10.1162/netn_a_00311)
Supplement: Supplementary file 1 [file netn-7-2-743-s001.zip › Codes1/Spindle.m]

% By using linear and polynomaial approximation, a temporal kinematics 
% similar to those of spindles generated, which is fed to the network
% See MS methods seciton for further explanation 
% Run this first to get the spindle related variable populated in 
% the wrokspace 

x1  =   0.0025:0.0025:0.075;
y1   =   91.^4 .* x1.^6;

x2 = 0.075 + 0.0025 :0.0025 : 0.075 + 7 * 0.0025; 

y2 = 12.*ones(1,7);
y2(1) = 50;
y2(3) = 48;
y2(5) = 44;
y2(7) = 20;

x3 = 0.075 + 8 * 0.0025 : 0.0025 : 0.25; 
y3 = [23 25 linspace(25,0, length(x3)-2)];

xx =  [x1 x2 x3];
yy= [y1 y2 y3];


%yFull = repmat(yy,[1 10]);
yFull = repmat(yy,[1 5]);

figure (1);
%plot([yy yy],'b')
plot(yFull./max(yFull),'b')
xlabel('Time (ms)', 'FontWeight', 'bold')
ylabel('Input', 'FontWeight', 'bold')
title('Befor DC component and scaling','FontSize', 14)
%xlabel(text, 'FontSize', 30);
%FontWeight = bold;

% Given this is an approximation, a DC component and scaling added for 
% optimal signal propagation  

figure(2)
mm = .4*(yFull-13);
plot(mm./max(mm), 'b')
%ylim([-1 1])
yticks([-1 0 1])
xlabel('Time (ms)', 'FontWeight', 'bold')
ylabel('Input', 'FontWeight', 'bold')
title('Spindle-pattern input to TRN ','FontSize', 14)
