# Supplementary material for: Sleep spindles in primates: Modeling the effects of distinct laminar thalamocortical connectivity in core, matrix, and reticular thalamic circuits
Source: Netw Neurosci. 2023 Jun 30;7(2):743–68. doi: 10.1162/netn_a_00311 (PMC10312265; doi:10.1162/netn_a_00311)
Supplement: Supplementary file 1 [file netn-7-2-743-s001.zip › Codes1/SpatioTempFigs.m]

 %clear all
 %close all;
% note the above clear all is commented to let the estimated 
% spindle variable from the Spindle script remains in workspace
% run this code after running Spindle.m 
% This script has a similar loop for Euler estimation of all variables 
% to approximate neural activity of each layer (see MS equations)
% For cortico-cortical mixing, the range of colormap is locked to the 
% highest and lowest values of each variable (i.e., L6, L5, etc. )
% aiding visiblity  

%% Basic Parameters

Sig_e =    3; 
Sig_i =    6; 

Sig_long = 12;
Sig_Lg_i = 24;

E  = fspecial('gaussian', [1,41], Sig_e);
I  = fspecial('gaussian', [1,41], Sig_i);

EE = fspecial('gaussian', [1,101], Sig_long); 
II = fspecial('gaussian', [1,101], Sig_Lg_i); 
% this is for layer 1 with wide long range connections; 
%h = h_e - h_i;

Total_Time = 1;
dt = 0.001; % better not to go larger than 0.001 for usable Euler estimation
Tbin  = ceil(Total_Time./dt);
N  = 201;
T = 0:dt:(Tbin-1)*dt; 
 
%Ofst    =  10;
% interpret the current decay rate selection
% See below that inhibitory units have faster decay rate than exc.
D_TRc  =   100;
D_TRm  =   100; 
D_L4   =   40;
D_L1   =   4;
D_L6   =   40; 
D_L5   =   40;
D_PV   =   50;
D_CB   =   50;
D_PV_  =   50; %50 or 100 to make it like TRN (fast spiking) no spindle tendency change
%cor-ret mix
Gap_J6m = 0; %2;  % 0, 4, 8, 12, 20 to test higher core/matrix
Gap_J5c = 0; %20; % 0, 40, 80, 100,  to test higher matrix/core
%thal-ret mix
Gap_PVm = 0; %2;  %0, 4, 8, 16
Gap_CBc = 0; %2;  %0, 4, 8, 12, 

CB_L4= 600; %min-max 0-500 
%tbe above w/ Basilis ON (BasP = 35)
Bas_P = 35;  % 0, 10, 20, 35 
L6TRc = 2.7; % 2.7 for 7*3 combo graph, 3.2, 3.5 (zero for low cx influence)

SpStT = dt;  % Spindle start time ... 
SpStt = ceil(SpStT./dt);  % Spindel start time ...

SpEndT = 1+dt;  % Spindel end time 1 sec now ... 
SpEnd  = ceil(SpEndT./dt);  % Spindel end time ... 


%% initialization
% Basilis == OFF

Iext = zeros(Tbin, N);
% Iext(SpStt:ImpStep:SpEnd , 98:102) = 2; % This to generate spidles  
%Iext(SpStt:SpEnd, 98:102) = 1.5; 

Itrn = zeros(Tbin, N);
% Itrn(SpStt-10:ImpStep:SpEnd-10 , 98:102) = 12; 
% Itrn(SpStt:3:SpEnd, 98:102) = + 00.01;  
% steps = fix((SpEnd - SpStt)./10); 
% HalfStep = fix((SpEnd - SpStt)./20); 
% Itrn(SpStt:steps:SpEnd, 101) = 50;  
% Itrn(HalfStep+(SpStt:steps:SpEnd), 101) = -500;  

Itrn(1:length(yFull),101) = .4*(yFull-13);

%% Build Irenc

% This to hypoerpolarize TRN but goint to shunting inhibition

PV   = zeros(Tbin, N);
CB   = zeros(Tbin, N);
CB_  = zeros(Tbin, N);
PV_  = zeros(Tbin, N);
TR_c   = zeros(Tbin, N);
TR_m   = zeros(Tbin, N);

L6   = zeros(Tbin, N);
L5   = zeros(Tbin, N);
L4   = zeros(Tbin, N);  
L1   = zeros(Tbin, N);  

% note here we added hypdrpolarization to TRN 

for i = 1:Tbin-1
    
    dTRcdt = -D_TRc .* TR_c(i, :) + ...
         (1- TR_c(i,:)) .* conv(PV(i,:) + ...
             Gap_CBc.* CB(i,:) + ...    %0.4 and 0.8 for 20-40%
             Gap_J5c.* L5(i,:) +L6TRc.* L6(i,:)+ 0.6.* Itrn(i,:), E, 'same')...
        -(1 + TR_c(i,:)).* conv(PV(i,:) + 0.6.* Itrn(i,:)+ ...
             Gap_CBc.* CB(i,:) + Gap_J5c.* L5(i,:) +L6TRc.* L6(i,:), I,'same');
       
    TR_c(i+1,:) = TR_c(i,:) + dTRcdt.*dt;  

    % Cx high influence L6TRc(3.67 line 47); low/no influence 0.*L6
    
   dTRmdt = -D_TRm .* TR_m(i, :) + ...
       2.*(1- TR_m(i,:)) .* conv(CB(i,:) + ...
       Gap_PVm.* PV(i,:) + ...      %0.4 and 0.8 for 20-40%
       Gap_J6m.* L6(i,:)+ Bas_P.*L5(i,:) + 1.4.*Itrn(i,:), E, 'same')...%BasON
       -2.*(1 + TR_m(i,:)).* conv(1.4.*Itrn(i,:)+ CB(i,:) + Gap_J6m.*L6(i,:) + ...
                 Gap_PVm.* PV(i,:) + Bas_P.*L5(i,:), I,'same');
   % Note no L5, no external TR rebounding, but direct L6
   
   TR_m(i+1,:) = TR_m(i,:) + dTRmdt.*dt;
   
% external input (Iext) is to Thalamus (CB)

    dPVdt = - D_PV.*PV(i, :) + ...
        2.*(1 - PV(i,:)) .* conv(1.*L6(i,:) + Iext(i,:), E,'same') - ...
        2.*(1 + PV(i,:)) .* conv(1.*L6(i,:) + ... %1.*PV_(i,:) + ...
            + 2400.* TR_c(i,:) + Iext(i,:) + 120.*PV_(i,:), I, 'same');%45
    PV(i+1,:) = PV(i,:) + dPVdt.*dt;   
     
 % Cx high influence 4.*L6; low/no influence 0.*L6
 % regular TR to Cx 1900; lower 1400 ; higher 2400
 % high PV_ inflence 500, low/no toward 0
 
    dPV_dt = - D_PV_ .* PV_(i, :) + ...
           (1 - PV_(i,:)) .* conv(PV(i,:) + L6(i,:), E,'same') + ...
           (1 + PV_(i,:)) .* conv(PV(i,:) + L6(i,:) + TR_c(i,:), I,'same');
    PV_(i+1,:) = PV_(i,:) + dPV_dt.*dt; 
 %disc with Bas, 50-50% for 
 
    dCBdt = - D_CB.*CB(i, :) + ...
        2.*(1 - CB(i,:)) .* conv(20.*L5(i,:) + Iext(i,:), E,'same') - ...
        2.*(1 + CB(i,:)) .* conv(20.*L5(i,:) + ... %1.*PV_(i,:) + ...
            + 2400.* TR_m(i,:)+ Iext(i,:), I, 'same');
    CB(i+1,:) = CB(i,:) + dCBdt.*dt;   
    
       
    dL4dt = - D_L4 .* L4(i, :) + ...
        (1 - L4(i,:)).* (conv(300.*PV(i,:), E,'same')+conv(CB_L4.*CB(i,:), EE,'same'))- ...
        (1 + L4(i,:)).* (conv(300.*PV(i,:), I,'same')+conv(CB_L4.*CB(i,:), II,'same'));
    L4(i+1,:) = L4(i,:) + dL4dt.*dt;   
    
%     The long range effect of L1, is instead outsourced to broad L5
%     readout of CB (instead of CB to L1 and them L1 to L5) == 
%     == two sequential convolution one with a broad kernel ==
%     One convolution with a broader kernel
%     dL1dt = - D_L1 .* L1(i, :) + ...
%         7.*(1 - L1(i,:)).* conv(CB(i,:), E,'same') - ...
%         7.*(1 + L1(i,:)).* conv(CB(i,:), I,'same');
%     L1(i+1,:) = L1(i,:) + dL1dt.*dt;   
%    
%     
    dL6dt = -D_L6 .*L6(i, :) + ...
           (1- L6(i,:)) .* conv(300.* L4(i,:), E,'same') - ...
           (1+ L6(i,:)) .* conv(300.* L4(i,:), I,'same');
    
    L6(i+1,:) = L6(i,:) + dL6dt.*dt;   
    
    % a wide spread connection from 1 to 5. 
    
    dL5dt = -D_L5 .*L5(i, :) + ...
           1.*(1- L5(i,:)) .* conv(100.* CB(i,:), EE,'same') - ...
           1.*(1+ L5(i,:)) .* conv(100.* CB(i,:), II,'same');
    
    L5(i+1,:) = L5(i,:) + dL5dt.*dt;   
    
       
end

% graphs, plots, 2D colormap plots 
% please see relaetd MS figures 4 and 7 and after 7 
% the key is the above loop and the follwoing showcases how the dynamics
% are illustrated 

figure(1)
clf

tt = max(abs([max(max(PV)) min(min(PV))]));
PVv = PV'; 
PVv(1,1) = -tt;
PVv(end,end) = tt;
imagesc(PVv)
xlabel('Time (ms)', 'fontweight', 'bold');
xlim([0 700])

figure(2)
subplot(4,1,1)
imagesc(PVv(101,:))
xlim([0 700])
set(gca,'xtick',[])
set(gca,'ytick',[])
ylabel('1');

subplot(4,1,2)
imagesc(PVv(86,:))
xlim([0 700])
set(gca,'xtick',[])
set(gca,'ytick',[])
ylabel('2');

subplot(4,1,3)
imagesc(PVv(73,:))
xlim([0 700])
set(gca,'xtick',[])
set(gca,'ytick',[])
ylabel('3');

subplot(4,1,4)
imagesc(PVv(61,:))
xlim([0 700])

set(gca,'ytick',[])
xlabel('Time (ms)', 'fontweight', 'bold');
ylabel('4');

colormap('default')
hold off


%full spatiotemporal response of all layers
figure(3)
clf

subplot(7,1,1)
tt = max(abs([max(max(L4)) min(min(L4))]));
L44 = L4'; 
L44(1,1) = -tt; 
L44(end,end) = +tt;
imagesc(L44)
%title('L4')
colormap('default')
%xlabel('Time (ms)');
ylabel('L4');
hold off

subplot(7,1,2)
tt = max(abs([max(max(L5)) min(min(L5))]));
L55 = L5'; 
L55(1,1) = tt;
L55(end,end) = -tt;
imagesc(L55)
colormap('default')
ylabel('L5');
hold off

subplot(7,1,3)
tt = max(abs([max(max(L6)) min(min(L6))]));
L66 = L6'; 
L66(1,1) = tt; 
L66(end,end) = -tt; 
imagesc(L66)
ylabel('L6');
colormap('default')
hold off

subplot(7,1,4)
tt = max(abs([max(max(TR_c)) min(min(TR_c))]));
TRcc = TR_c'; 
TRcc(1,1) = tt; 
TRcc(end,end) = -tt;
imagesc(TRcc)
ylabel('TRc');
colormap('default')
hold off

subplot(7,1,5)
tt = max(abs([max(max(TR_m)) min(min(TR_m))]));
TRmm = TR_m'; 
TRmm(1,1) = tt; 
TRmm(end,end) = -tt; 
imagesc(TRmm)
ylabel('TRm');
colormap('default')
hold off

subplot(7,1,6)
tt = max(abs([max(max(CB)) min(min(CB))]));
CBb = CB'; 
CBb(1,1) = -tt; 
CBb(end,end) = tt;
imagesc(CBb)
ylabel('CB');
colormap('default')
hold off

subplot(7,1,7)
tt = max(abs([max(max(PV)) min(min(PV))]));
PVv = PV'; 
PVv(1,1) = -tt;
PVv(end,end) = tt;
imagesc(PVv)
xlabel('Time (ms)');
ylabel('PV');
colormap('default')
hold off
