# Supplementary material for: Sleep spindles in primates: Modeling the effects of distinct laminar thalamocortical connectivity in core, matrix, and reticular thalamic circuits
Source: Netw Neurosci. 2023 Jun 30;7(2):743–68. doi: 10.1162/netn_a_00311 (PMC10312265; doi:10.1162/netn_a_00311)
Supplement: Supplementary file 1 [file netn-7-2-743-s001.zip › Codes1/Plots.m]

 %clear all
 %close all;
% note the above clear all is commented to let the estimated 
% spindle variable from the Spindle script remains in workspace
% run this code after running Spindle.m 
% This script has a similar loop for Euler estimation of all variables 
% to approximate neural activity of each layer (see MS equations)
% There are fixed scaling across all parameter search 
% to avoid graphs blocking each other
% mentioned connectivity changes in the MS are implemented as variables 
% that can be changed reflecting the strength modulations as needed

%% Basic Parameters

Sig_e =    3; 
Sig_i =    6; 

Sig_long = 12;%6
Sig_Lg_i = 24;%12

E  = fspecial('gaussian', [1,41], Sig_e);
I  = fspecial('gaussian', [1,41], Sig_i);

EE = fspecial('gaussian', [1,101], Sig_long); 
II = fspecial('gaussian', [1,101], Sig_Lg_i); 
% this is to simulate widespread apical dendrite of L5 
% spreading in L1 by engaging widespread 
% connectivity from CB to L5, equivalent to apical dendrites
% of L5 spreding horizontally over first cortical layer)

%h = h_e - h_i;

Total_Time = 3;
dt = 0.001;
Tbin  = ceil(Total_Time./dt);
N  = 201;
T = 0:dt:(Tbin-1)*dt; 
 
%Ofst    =  10;
% interpret the current decay rate selection
% See below that inhibitory units have faster decay rate than exc. ones
D_TRc  =   100;%0.5 
D_TRm  =   100; %0.5 
D_L4  =   40;%4
D_L1  =   4;
D_L6  =   40; %2
D_L5  =   40;
D_PV  =   50;%2
D_CB  =   50;
D_PV_ =   50; 

Gap_J6m = 0;  % 0, 4, 8, 12, 20 to test higher core/matrix
Gap_J5c = 80; % 0, 40, 80, 100,  to test higher matrix/core

Gap_PVm = 0;  %0, 4, 8, 16
Gap_CBc = 0;  %0, 4, 8, 12, 
%
Bas_P = 35;  % 0, 10, 20, 35 
L6TRc = 2.7; % 2.7, 3.2, 3.5 (zero for low cx influence)

SpStT = dt;  % Spindle start time ... 
SpStt = ceil(SpStT./dt);  % Spindel start time ...

SpEndT = 1+dt;  % Spindel end time 1 sec now ... 
SpEnd  = ceil(SpEndT./dt);  % Spindel end time ... 


%% initialization
% Basilis == OFF

Iext = zeros(Tbin, N);
% Iext(SpStt:ImpStep:SpEnd , 98:102) = 2; % This to generate spidles  
%Iext(SpStt:SpEnd, 98:102) = 1.5; 

Itrn = zeros(Tbin, N);
% Itrn(SpStt-10:ImpStep:SpEnd-10 , 98:102) = 12; 
% Itrn(SpStt:3:SpEnd, 98:102) = + 00.01;  
% steps = fix((SpEnd - SpStt)./10); 
% HalfStep = fix((SpEnd - SpStt)./20); 
% Itrn(SpStt:steps:SpEnd, 101) = 50;  
% Itrn(HalfStep+(SpStt:steps:SpEnd), 101) = -500;  

Itrn(1:length(yFull),101) = .4*(yFull-13);

%% Build Irenc

% This to hypoerpolarize TRN but goint to shunting inhibition

PV   = zeros(Tbin, N);
CB   = zeros(Tbin, N);
CB_  = zeros(Tbin, N);
PV_  = zeros(Tbin, N);
TR_c   = zeros(Tbin, N);
TR_m   = zeros(Tbin, N);

L6   = zeros(Tbin, N);
L5   = zeros(Tbin, N);
L4   = zeros(Tbin, N);  
L1   = zeros(Tbin, N);  

% note here we added hypdrpolarization to TRN 

for i = 1:Tbin-1
    
    dTRcdt = -D_TRc .* TR_c(i, :) + ...
         (1- TR_c(i,:)) .* conv(PV(i,:) + ...
             Gap_CBc.* CB(i,:) + ...    
             Gap_J5c.* L5(i,:) +L6TRc.* L6(i,:)+ 1.* Itrn(i,:), E, 'same')...
        -(1 + TR_c(i,:)).* conv(PV(i,:) + ...
             Gap_CBc.* CB(i,:) + Gap_J5c.* L5(i,:) +L6TRc.* L6(i,:), I,'same');
       
    TR_c(i+1,:) = TR_c(i,:) + dTRcdt.*dt;  

    % Cx high influence L6TRc(3.67 line 47); low influence 0.*L6
    
   dTRmdt = -D_TRm .* TR_m(i, :) + ...
       2.*(1- TR_m(i,:)) .* conv(CB(i,:) + ...
       Gap_PVm.* PV(i,:) + ...
       Gap_J6m.* L6(i,:)+ Bas_P.*L5(i,:) + 1.*Itrn(i,:), E, 'same')...%BasON
       -2.*(1 + TR_m(i,:)).* conv(1.*Itrn(i,:)+ CB(i,:) + Gap_J6m.*L6(i,:) + ...
                 Gap_PVm.* PV(i,:) + Bas_P.*L5(i,:), I,'same');
   
   
   TR_m(i+1,:) = TR_m(i,:) + dTRmdt.*dt;
   
% external input (Iext) is to Thalamus (CB)

    dPVdt = - D_PV.*PV(i, :) + ...
        2.*(1 - PV(i,:)) .* conv(1.*L6(i,:) + Iext(i,:), E,'same') - ...
        2.*(1 + PV(i,:)) .* conv(1.*L6(i,:) + ... %1.*PV_(i,:) + ...
            + 2400.* TR_c(i,:) + Iext(i,:) + 120.*PV_(i,:), I, 'same');%45
    PV(i+1,:) = PV(i,:) + dPVdt.*dt;   
     
 % Cx high influence 4.*L6; low influence 0.*L6
 % regular TR to Cx 1900-2200; lower 1400 ; higher 2400
 % high PV_ inflence 500, low 0
 
    dPV_dt = - D_PV_ .* PV_(i, :) + ...
           (1 - PV_(i,:)) .* conv(PV(i,:) + L6(i,:), E,'same') + ...
           (1 + PV_(i,:)) .* conv(PV(i,:) + L6(i,:) + TR_c(i,:), I,'same');
    PV_(i+1,:) = PV_(i,:) + dPV_dt.*dt; 
 %disc with Bas, 50-50% for 
 
    dCBdt = - D_CB.*CB(i, :) + ...
        2.*(1 - CB(i,:)) .* conv(20.*L5(i,:) + Iext(i,:), E,'same') - ...
        2.*(1 + CB(i,:)) .* conv(20.*L5(i,:) + ... %1.*PV_(i,:) + ...
            + 2400.* TR_m(i,:)+ Iext(i,:), I, 'same');
    CB(i+1,:) = CB(i,:) + dCBdt.*dt;   
    
       
    dL4dt = - D_L4 .* L4(i, :) + ...
        (1 - L4(i,:)).* conv(300.*PV(i,:), E,'same') - ...
        (1 + L4(i,:)).* conv(300.*PV(i,:), I,'same');
    L4(i+1,:) = L4(i,:) + dL4dt.*dt;   
    
%     The long range effect of L1, is instead outsourced to broad L5
%     readout of CB (instead of CB to L1 and them L1 to L5) == 
%     == two sequential convolution one with a broad kernel ==
%     One convolution with a broader kernel  
%     dL1dt = - D_L1 .* L1(i, :) + ...
%         7.*(1 - L1(i,:)).* conv(CB(i,:), E,'same') - ...
%         7.*(1 + L1(i,:)).* conv(CB(i,:), I,'same');
%     L1(i+1,:) = L1(i,:) + dL1dt.*dt;   
%    
%     
    dL6dt = -D_L6 .*L6(i, :) + ...
           (1- L6(i,:)) .* conv(300.* L4(i,:), E,'same') - ...
           (1+ L6(i,:)) .* conv(300.* L4(i,:), I,'same');
    
    L6(i+1,:) = L6(i,:) + dL6dt.*dt;   
    
    % a wide spread connection from 1 to 5. 
    
    dL5dt = -D_L5 .*L5(i, :) + ...
           1.*(1- L5(i,:)) .* conv(100.* CB(i,:), EE,'same') - ...
           1.*(1+ L5(i,:)) .* conv(100.* CB(i,:), II,'same');
    
    L5(i+1,:) = L5(i,:) + dL5dt.*dt;   
    
       
end

%% plots list

figure(1)
plot(T, PV(:,101), 'r');
ylim([-0.7 0.4])
hold on;
plot(T, .5.*PV_(:,101),'g'); 
plot(T, TR_c(:,101), 'b'); 
plot(T,L6(:,101), 'k');
plot(T,L4(:,101), 'c');

legend('PV', 'PV-', 'TRNc', 'L6', 'L4');

%title('Core TRN & layers activity')
%title(['Core profiel dt = ' num2str(dt)])
xlabel('Time (sec)','fontweight','bold');
ylabel('activity','fontweight','bold');
hold off;

figure(2)
clf
subplot(2,1,1)

plot(T, PV(:,101), 'r');
ylim([-0.7 0.4])
hold on;
plot(T, .5.*PV_(:,101),'g'); 
plot(T, TR_c(:,101), 'b'); 
plot(T,L6(:,101), 'k');
plot(T,L4(:,101), 'c');

legend('PV', 'PV-', 'TRc', 'L6', 'L4');

title('Core TRN & layers activity')
%title(['Core profiel dt = ' num2str(dt)])
xlabel('Time (sec)');
ylabel('activity');
hold off;

%figure(13)
subplot(2,1,2)
%clf
plot(T, 0.5.*CB(:,101), 'r');
ylim([-0.06 0.06])
hold on;
%plot(T, .5.*PV_(:,101),'r'); 
plot(T, 5.*TR_m(:,101), 'b'); 
plot(T, 3.*L5(:,101), 'k');
plot(T,L1(:,101), 'c');

%plot(T, Iext(:,101), 'r')
%plot(T, Itrn(:,101), 'g')
legend('CB', 'TRm', 'L5');

title('Matrix TRN & layers activity')
%---title(['Core profiel dt = ' num2str(dt)])
xlabel('Time (sec)');
ylabel('activity');

hold off
